# Supplementary material for: Cyclodepsipeptides: Isolation from Endophytic Fungi of Sarcophyton ehrenbergi and Verification of Their Larvicidal Activity via In-Vitro and In-Silico Studies
Source: Mar Drugs. 2022 May 18;20(5):331. doi: 10.3390/md20050331 (PMC9146806; doi:10.3390/md20050331)
Supplement: Supplementary file 1 [file marinedrugs-20-00331-s001.zip]

Archive with 1 entries (1 files):
- marinedrugs-1709203-supplementary.pdf
